# Supplementary material for: Clinical Evidence of Wear Occurrence in CFR-PEEK and Metallic Osteosynthesis Implants: A Systematic Literature Review
Source: Bioengineering (Basel). 2025 Sep 8;12(9):965. doi: 10.3390/bioengineering12090965 (PMC12467306; doi:10.3390/bioengineering12090965)
Supplement: Supplementary file 1 [file bioengineering-12-00965-s001.zip]

Archive with 1 entries (1 files):
- bioengineering-3865273-supplementary.pdf
